# Supplementary material for: Stratification of Pro-Atherogenic Phenotypes in Prediabetes Using Machine Learning
Source: Biomedicines. 2026 Mar 13;14(3):651. doi: 10.3390/biomedicines14030651 (PMC13024570; doi:10.3390/biomedicines14030651)
Supplement: Supplementary file 1 [file biomedicines-14-00651-s001.zip]

Archive with 1 entries (1 files):
- biomedicines-4140133-supplementary.pdf
